# Supplementary material for: Fuc-S—A New Ultrasonic Degraded Sulfated α-l-Fucooligosaccharide—Alleviates DSS-Inflicted Colitis through Reshaping Gut Microbiota and Modulating Host–Microbe Tryptophan Metabolism
Source: Mar Drugs. 2022 Dec 25;21(1):16. doi: 10.3390/md21010016 (PMC9863236; doi:10.3390/md21010016)
Supplement: Supplementary file 1 [file marinedrugs-21-00016-s001.zip]

Archive with 1 entries (1 files):
- marinedrugs-2059433-supplementary.pdf
